# Supplementary material for: Metal-Free Alpha Trifluoromethylselenolation of Carbonyl Derivatives under Batch and Flow Conditions
Source: Molecules. 2019 Feb 18;24(4):726. doi: 10.3390/molecules24040726 (PMC6412565; doi:10.3390/molecules24040726)
Supplement: Supplementary file 1 [file molecules-24-00726-s001.zip]

Archive with 1 entries (1 files):
- molecules-437783-supplementary.cdx
